# Supplementary material for: Riboswitch Distribution in the Human Gut Microbiome Reveals Common Metabolite Pathways
Source: J Phys Chem B. 2024 Apr 24;128(18):4336–43. doi: 10.1021/acs.jpcb.4c00267 (PMC11089507; doi:10.1021/acs.jpcb.4c00267)
Supplement: Supplementary file 1 — jp4c00267_si_001.xlsx [file jp4c00267_si_001.xlsx]

## Sheet: MGYG000000083
Riboswitch Distribution in the Human Gut Microbiome Reveals Common Metabolite Pathways. Giulio Quarta & Tamar Schlick
Number and distribution of ribsowitch in Peribacillus simplex
Riboswitch	Contig	Aptamer Start	Aptamer End	Strand	Gene ID	Gene Name	Predicted Protein based on homology
Cobalamin	MGYG000000083_1	945720	945900	+	ID=MGYG000000083_00930	nrdE1	Ribonucleoside-diphosphate reductase subunit
Cobalamin	MGYG000000083_1	875146	875347	-	ID=MGYG000000083_00864		hypothetical protein; Pfam=PF00753;InterPro=IPR036866,IPR001279
ydaO-yuaA	MGYG000000083_1	1108570	1108714	-	ID=MGYG000000083_01096		hypothetical protein; Pfam=PF04138;InterPro=IPR007267
ydaO-yuaA	MGYG000000083_1	1108570	1108714	-	ID=MGYG000000083_01097		protein;eggNOG=1403313.AXBR01000023_gene2652;COG=S;KEGG=-;Pfam=PF04138;InterPro=IPR007267
SAM	MGYG000000083_1	886117	886230	+	ID=MGYG000000083_00874	metI	Cystathionine gamma-synthase/O-acetylhomoserine (thiol)-lyase
SAM	MGYG000000083_1	876595	876699	+	ID=MGYG000000083_00865	metN	Methionine import ATP-binding
TPP	MGYG000000083_1	647249	647354	+	ID=MGYG000000083_00631	tenA	Aminopyrimidine aminohydrolase
TPP	MGYG000000083_1	1262136	1262250	-	ID=MGYG000000083_01233	ppaX	Pyrophosphatase PpaX
Lysine	MGYG000000083_2	81269	81445	-	ID=MGYG000000083_01356	uvrC	UvrABC system protein
ykkC-yxkD	MGYG000000083_2	337011	337112	+	ID=MGYG000000083_01607	ykkC	Multidrug resistance protein
ykkC-yxkD	MGYG000000083_2	337011	337112	+	ID=MGYG000000083_01608	ykkD	Multidrug resistance protein
ydaO-yuaA	MGYG000000083_2	909764	909906	+	ID=MGYG000000083_02185	ktrB	Ktr system potassium transport
SAM	MGYG000000083_2	619743	619854	-	ID=MGYG000000083_01891		hypothetical protein; Pfam=PF00583;InterPro=IPR016181,IPR000182
Purine	MGYG000000083_2	512739	512842	+	ID=MGYG000000083_01778	mtnN	5'-methylthioadenosine/S-adenosylhomocysteine nucleosidase
Glycine	MGYG000000083_2	223971	224074	-	ID=MGYG000000083_01487		hypothetical protein; Pfam=PF00583;InterPro=IPR016181,IPR000182
ZMP-ZTP	MGYG000000083_2	567372	567450	-	ID=MGYG000000083_01832	ftsH	ATP-dependent zinc metalloprotease
SAM	MGYG000000083_3	546917	547015	-	ID=MGYG000000083_02872	yiiM	hypothetical protein; similar to AA sequence:UniProtKB:P32157; Pfam=PF03473;InterPro=IPR011037,IPR005302
SAM	MGYG000000083_3	320440	320548	-	ID=MGYG000000083_02661	ssuE	FMN reductase (NADPH)
SAM	MGYG000000083_3	467773	467875	-	ID=MGYG000000083_02793		protein;eggNOG=1403313.AXBR01000005_gene1991;COG=S;KEGG=-;Pfam=PF01613;InterPro=IPR002563,IPR012349
ydaO-yuaA	MGYG000000083_3	107853	107994	+	ID=MGYG000000083_02460		hypothetical protein
SAM	MGYG000000083_3	577244	577397	+	ID=MGYG000000083_02904	mtnK	Methylthioribose kinase
SAM	MGYG000000083_3	574833	574985	-	ID=MGYG000000083_02902	bacF	Transaminase BacF
Cobalamin	MGYG000000083_4	462696	462871	-	ID=MGYG000000083_03414		hypothetical protein;Pfam=PF01522;InterPro=IPR002509,IPR011330
Lysine	MGYG000000083_4	163131	163315	+	ID=MGYG000000083_03130	lysP	Lysine-specific permease
SAM	MGYG000000083_4	146561	146666	-	ID=MGYG000000083_03112		hypothetical protein;Pfam=PF00085;InterPro=IPR013766,IPR036249
SAM	MGYG000000083_4	146561	146666	-	ID=MGYG000000083_03113	rnmV	Ribonuclease M5
SAM	MGYG000000083_4	18361	18462	+	ID=MGYG000000083_02977	metE	5-methyltetrahydropteroyltriglutamate--homocysteine methyltransferase
SAM	MGYG000000083_4	144918	145030	-	ID=MGYG000000083_03111	megL	L-methionine gamma-lyase
ykkC-yxkD	MGYG000000083_4	171500	171598	-	ID=MGYG000000083_03137		hypothetical protein;Pfam=PF06103;InterPro=IPR009293
Cobalamin	MGYG000000083_5	280707	280897	+	ID=MGYG000000083_03786		hypothetical protein;Pfam=PF01257;InterPro=IPR036249
Cobalamin	MGYG000000083_5	145024	145213	+	ID=MGYG000000083_03671	nikA	Nickel-binding periplasmic protein
Cobalamin	MGYG000000083_5	280310	280506	-	ID=MGYG000000083_03785		hypothetical protein
SAM	MGYG000000083_5	254220	254327	+	ID=MGYG000000083_03763	nhaC	Na(+)/H(+) antiporter NhaC
TPP	MGYG000000083_5	309837	309965	+	ID=MGYG000000083_03817	tenA	Aminopyrimidine aminohydrolase
FMN	MGYG000000083_6	159547	159683	+	ID=MGYG000000083_04101	fmnP	Riboflavin transporter FmnP
Purine	MGYG000000083_6	268281	268382	+	ID=MGYG000000083_04208	xpt	Xanthine phosphoribosyltransferase
Glycine	MGYG000000083_6	32348	32435	+	ID=MGYG000000083_03972		hypothetical protein
Glycine	MGYG000000083_6	32348	32435	+	ID=MGYG000000083_03973	gcvT	Aminomethyltransferase
Cobalamin	MGYG000000083_7	5854	6046	+	ID=MGYG000000083_04336	metE	5-methyltetrahydropteroyltriglutamate--homocysteine methyltransferase
SAM	MGYG000000083_7	244925	245030	-	ID=MGYG000000083_04567		hypothetical protein;Pfam=PF00009;InterPro=IPR011990,IPR027417,IPR000795
Purine	MGYG000000083_7	347166	347267	-	ID=MGYG000000083_04666		hypothetical protein;Pfam=PF14044;InterPro=IPR025930
PreQ1	MGYG000000083_7	292283	292327	+	ID=MGYG000000083_04612	queT	Queuosine precursor transporter
Glycine	MGYG000000083_7	109907	109985	+	ID=MGYG000000083_04444	cycA	D-serine/D-alanine/glycine transporter
AdoCbl_riboswitch	MGYG000000083_7	5873	6075	+	ID=MGYG000000083_04336	metE	5-methyltetrahydropteroyltriglutamate--homocysteine methyltransferase
ydaO-yuaA	MGYG000000083_8	156429	156571	+	ID=MGYG000000083_04811	glnA	Glutamine synthetase
ZMP-ZTP	MGYG000000083_10	1862	1940	+	ID=MGYG000000083_05088	yveA	Aspartate-proton symporter
glmS	MGYG000000083_11	73104	73274	-	ID=MGYG000000083_05248		hypothetical protein
glmS	MGYG000000083_11	73104	73274	-	ID=MGYG000000083_05249	glmM	Phosphoglucosamine mutase
Purine	MGYG000000083_12	71249	71350	+	ID=MGYG000000083_05324	guaA	GMP synthase [glutamine-hydrolyzing]
Purine	MGYG000000083_12	73275	73376	+	ID=MGYG000000083_05325	pbuG	Guanine/hypoxanthine permease PbuG
Glycine	MGYG000000083_13	24579	24678	-	ID=MGYG000000083_05356		hypothetical protein
Glycine	MGYG000000083_13	22417	22520	-	ID=MGYG000000083_05355	cycA	D-serine/D-alanine/glycine transporter
Glycine	MGYG000000083_17	26261	26362	-	ID=MGYG000000083_05630	gbuA	Guanidinobutyrase
ydaO-yuaA	MGYG000000083_18	8992	9138	+	ID=MGYG000000083_05653	gltT_4	Proton/sodium-glutamate symport protein

## Sheet: MGYG000000196
Number and distribution of riboswitches in Bacteroides thetaiotamicron
Riboswitch	Contig	Aptamer Start	Aptamer End	Strand	Gene ID	Gene Name	Predicted Protein based on homology
Fluoride	MGYG000000196_4	146973	147035	-	ID=MGYG000000196_01190		hypothetical protein
TPP	MGYG000000196_8	66320	66414	-	ID=MGYG000000196_02027	rcsC_25	Sensor histidine kinase RcsC
Cobalamin	MGYG000000196_9	98453	98666	+	ID=MGYG000000196_02283		hypothetical protein;InterPro=IPR015943,IPR011048
Cobalamin	MGYG000000196_10	130433	130625	+	ID=MGYG000000196_02526		hypothetical protein;Pfam=PF14717;InterPro=IPR027828
Cobalamin	MGYG000000196_11	188613	188805	+	ID=MGYG000000196_02789		hypothetical protein;Pfam=PF14717;InterPro=IPR027828
Cobalamin	MGYG000000196_12	159042	159248	+	ID=MGYG000000196_02983	btuB	Vitamin B12 transporter BtuB
Cobalamin	MGYG000000196_12	154979	155184	+	ID=MGYG000000196_02980		hypothetical protein;Pfam=PF16820,PF16819;InterPro=IPR031815,IPR011044,IPR015943,IPR041696
TPP	MGYG000000196_30	37947	38042	-	ID=MGYG000000196_04658		hypothetical protein;Pfam=PF08522,PF14274;InterPro=IPR013728,IPR025371
Cobalamin	MGYG000000196_33	52551	52757	+	ID=MGYG000000196_04835	cfiB_2	2-oxoglutarate carboxylase small subunit

## Sheet: Supplementary Table
Supplementary Table 1	Number and distribution of riboswitches in individual patient samples.
	Minimum number per participant	Maximum number per participant	Mean	S.D.	Number of samples with >=1 present
Thiamine Pyrophosphate	4	37	12.6	5.73	92
Cobalamin	3	51	16.9	11	92
S-adenosyl-methionine	1	18	7.53	3.68	90
AICAR	1	10	3.86	2.18	87
Flavin Mononucleotide	1	14	4.49	2.91	85
Glycine	1	12	4.47	2.33	85
Glucosamine-6-Phosphate	1	8	2.4	1.56	80
Tetrahydrofolate	1	10	2.68	1.73	75
Lysine	1	10	3.11	2.26	70
Cyclic di-GMP	1	11	2.87	2.01	69
Fluoride	1	6	1.81	1.12	69
Orphan	1	5	1.7	0.905	67
Magnesium	1	6	2.17	1.36	42
Purine	1	6	1.97	1.44	39
Molybdenum	1	3	1.49	0.651	37
Pre-Queuosine	1	4	1.45	0.736	29
Cyclic di-AMP	1	2	1.08	0.289	12
Nickel, Cobalt	1	2	1.22	0.441	9
Aminoglycoside	1	1	1	0	7
Guanidine	1	2	1.33	0.577	3
S-adenosyl-homocysteine	1	2	1.33	0.577	3
Manganese	1	1	1	0	2
